# Supplementary material for: Proteomic Analysis of the Reproductive Organs of the Hermaphroditic Gastropod Lymnaea stagnalis Exposed to Different Endocrine Disrupting Chemicals
Source: PLoS One. 2013 Nov 19;8(11):e81086. doi: 10.1371/journal.pone.0081086 (PMC3867191; doi:10.1371/journal.pone.0081086)
Supplement: Table S1 — Raw data of protein spots with at least 1.5-fold expression change (p<0.05, student t-test) in reproductive organs of Lymnaeastagnalis after 21 days of exposure to chemicals compared to either Water controls (Versus Water controls) or Solvent controls (Versus Solvent controls). (XLSX) [file pone.0081086.s001.xlsx]

## Sheet: CW vs Cw
Protein Table T-test and Av.Ratio: ContEC / ContSol							L1	CW Ctl		L1	Testo 2		L2	Testo 10		L3	Testo 50		L4	Cyp 2		L5	Cyp 50		L6	TBT 110		L7	TBT 540		L8	CD 4.5		L9	CD 50		Nb concentrations altérées					Altered in at least one concentration				Nb of chemical altered
Master No.	Protein ID	Protein AC	Name	T-test	Av. Ratio	Comment																															Testo	CPA	TBT	CLD		Testo	CPA	TBT	CLD			Testo 2	Testo 10
174																						0.028	-1.85														0	1	0	0		0	1	0	0	1		↗	↗
302																												0.006	1.52								0	0	1	0		0	0	1	0	1		↗	↗
387							0.047	-1.97																													0	0	0	0		0	0	0	0	0		↗	↗
421																						0.00029	2.35														0	1	0	0		0	1	0	0	1		↗	↗
456																			0.038	-1.63														0.04	-1.73		0	1	0	1		0	1	0	1	2		↗	↗
494							0.045	-2.14																													0	0	0	0		0	0	0	0	0		↗	↗
510										0.007	-1.85																										1	0	0	0		1	0	0	0	1		↗	↗
514	194763888		GF20923							0.015	-1.92	80; 17; 11/51																									1	0	0	0		1	0	0	0	1		↗	↗
518	292629382		myosin heavy chain; fast skeletal muscle; partial							0.024	-2.02	77; 13; 17/51																									1	0	0	0		1	0	0	0	1		↗	↗
563													0.026	-2.28																							1	0	0	0		1	0	0	0	1		↗	↗
586																															0.038	-1.59					0	0	0	1		0	0	0	1	1		↗	↗
716																															0.042	1.94					0	0	0	1		0	0	0	1	1		↗	↗
732	270011692		hypothetical protein TcasGA2_TC005757													0.016	-2.46	87; 14; 12/51																			1	0	0	0		1	0	0	0	1		↗	↗
734	291392697		A-kinase anchor protein 3 isoform 1				0.028	1.94	79; 22; 16/65	0.028	2.07	79; 22; 16/65																									1	0	0	0		1	0	0	0	1		↗	↗
736							0.0057	1.71								0.00039	1.78																				1	0	0	0		1	0	0	0	1		↗	↗
744	195143889		GL23662													0.011	-2.07	79; 38; 12/87																			1	0	0	0		1	0	0	0	1		↗	↗
748	198472675		GA13613													0.034	-1.56	91; 54; 6/82																			1	0	0	0		1	0	0	0	1		↗	↗
782										0.039	1.52																										1	0	0	0		1	0	0	0	1		↗	↗
793																															0.018	1.5					0	0	0	1		0	0	0	1	1		↗	↗
815																															0.028	2.45					0	0	0	1		0	0	0	1	1		↗	↗
824	156552079		similar to viral A-type inclusion protein; putative													0.014	-2.04	84; 12; 31/91										0.0075	-2.56	84; 12; 31/91							1	0	1	0		1	0	1	0	2		↗	↗
826													0.045	-1.75		0.02	-1.79											0.011	-1.84								2	0	1	0		1	0	1	0	2		↗	↗
835	224076261		sulfatase modifying factor 2 isoform 2													0.023	-2.77	83; 46; 10/96																			1	0	0	0		1	0	0	0	1		↗	↗
844																			0.021	1.6																	0	1	0	0		0	1	0	0	1		↗	↗
855							0.021	1.77																													0	0	0	0		0	0	0	0	0		↗	↗
861	GW7IPVU02G8789		Contig: Cytochrome c oxidase subunit 1													0.04	-2.45	60; 100; 2/2																			1	0	0	0		1	0	0	0	1		↗	↗
863																0.043	1.53																				1	0	0	0		1	0	0	0	1		↗	↗
868	114581200		nebulin													0.032	2.11	86; 9; 54/74																			1	0	0	0		1	0	0	0	1		↗	↗
882	47214882		unnamed protein product													0.026	-2.34	87; 42; 8/92																			1	0	0	0		1	0	0	0	1		↗	↗
888	GW7IPVU02G8789		Contig: Cytochrome c oxidase subunit 1													0.038	-2.19	60;100;2/2																			1	0	0	0		1	0	0	0	1		↗	↗
955							0.029	2.48																	0.023	2.74											0	0	1	0		0	0	1	0	1		↗	↗
961							0.046	1.7																													0	0	0	0		0	0	0	0	0		↗	↗
1007													0.023	1.65					0.019	1.66																	1	1	0	0		1	1	0	0	2		↗	↗
1012										0.031	1.64																										1	0	0	0		1	0	0	0	1		↗	↗
1143	GW7IPVU02H7E6U1		Contig: GW7IPVU02H7E6U1																									0.041	-1.95	59; 100; 3/3							0	0	1	0		0	0	1	0	1		↗	↗
1191																												0.012	1.64								0	0	1	0		0	0	1	0	1		↗	↗
1207	42036		tropomyosin; smooth muscle/fibroblast CTM1																															0.027	-1.52	83; 38; 8/46	0	0	0	1		0	0	0	1	1		↗	↗
1229							0.044	1.5		0.018	1.98					0.049	2.57					0.031	1.64														2	1	0	0		1	1	0	0	2		↗	↗
1243																									0.038	1.8											0	0	1	0		0	0	1	0	1		↗	↗
1257																																		0.04	-2.35		0	0	0	1		0	0	0	1	1		↗	↗
1265	50812449		ribosomal protein S3a										0.018	-1.92	77; 11; 8/82																						1	0	0	0		1	0	0	0	1		↗	↗
1275													0.023	1.95																							1	0	0	0		1	0	0	0	1		↗	↗
1281	30315803		putative dystrophin																															0.017	-2.8	86; 10; 31/70	0	0	0	1		0	0	0	1	1		↗	↗
1352	121490637		MHC class I antigen										0.012	-1.95	77; 9; 8/76																						1	0	0	0		1	0	0	0	1		↗	↗
1366																																		0.046	-2.7		0	0	0	1		0	0	0	1	1		↗	↗
1371																												0.018	-1.74								0	0	1	0		0	0	1	0	1		↗	↗
1375	204305500		cAMP-dependent protein kinase										0.026	-2.44	78; 6; 3/82																						1	0	0	0		1	0	0	0	1		↗	↗
1401							0.01	1.77																	0.042	1.77											0	0	1	0		0	0	1	0	1		↗	↗
1429													0.012	2.46																							1	0	0	0		1	0	0	0	1		↗	↗
1443	117606368		nebulin-related-anchoring protein isoform S				0.0016	-2.12	82; 23; 22/49							0.037	-1.8	82; 23; 22/49							0.0095	-1.89	82; 23; 22/49	0.018	-1.95	82; 23; 22/49							1	0	2	0		1	0	1	0	2		↗	↗
1466	73998602		similar to nebulin-related anchoring protein isoform C isoform 5							0.0063	-2.43	87; 23; 27/96	0.015	-2.81	87; 23; 27/96				0.018	-2.02	87; 23; 27/96																2	1	0	0		1	1	0	0	2		↗	↗
1474	156383445		tubulin alpha										0.0014	-2.96	103; 13; 13/70																						1	0	0	0		1	0	0	0	1		↗	↗
1504										0.0062	1.62																										1	0	0	0		1	0	0	0	1		↗	↗
1526																			0.0077	1.93																	0	1	0	0		0	1	0	0	1		↗	↗
1537										0.026	1.84																							0.033	2.12		1	0	0	1		1	0	0	1	2		↗	↗
1604	GW7IPVU02H1NRZ		Contig: GW7IPVU02H1NRZ																						0.045	-1.67	61; 100; 2/2	0.015	-1.94	61; 100; 2/2							0	0	2	0		0	0	1	0	1		↗	↗
1629	118096181		hypothetical protein				0.03	1.78																													0	0	0	0		0	0	0	0	0		↗	↗
1639																			0.012	-1.55																	0	1	0	0		0	1	0	0	1		↗	↗
1642										0.047	1.84																										1	0	0	0		1	0	0	0	1		↗	↗
1664													0.038	1.77																							1	0	0	0		1	0	0	0	1		↗	↗
1685	195034088		GH10367																0.049	-1.63	81; 6; 42/66																0	1	0	0		0	1	0	0	1		↗	↗
1738	195157178		GL12416										0.018	-1.77	90; 22; 21/86													0.011	-1.63	90; 22; 21/86							1	0	1	0		1	0	1	0	2		↗	↗
1748																0.037	2.43								0.04	2.14											1	0	1	0		1	0	1	0	2		↗	↗
1798																																		0.016	2.15		0	0	0	1		0	0	0	1	1		↗	↗
1807													0.0048	-1.75	94; 42; 41/78													0.024	-1.53	94; 42; 41/78				0.003	-1.87	94; 42; 41/78	1	0	1	1		1	0	1	1	3		↗	↗
1818													0.016	-1.66																							1	0	0	0		1	0	0	0	1		↗	↗
1819													0.0046	-1.61																							1	0	0	0		1	0	0	0	1		↗	↗
1846																									0.017	1.68								0.0071	1.99		0	0	1	1		0	0	1	1	2		↗	↗
1857													0.033	2.52																							1	0	0	0		1	0	0	0	1		↗	↗
1858																									0.0082	1.87								0.024	1.72		0	0	1	1		0	0	1	1	2		↗	↗
1901																																		0.027	1.78		0	0	0	1		0	0	0	1	1		↗	↗
1916							0.049	1.56																													0	0	0	0		0	0	0	0	0		↗	↗
1919	175376333		bc8 orange interacting protein alpha																												0.031	1.51	77; 10; 6/71				0	0	0	1		0	0	0	1	1		↗	↗
1943							0.037	2.22																													0	0	0	0		0	0	0	0	0		↗	↗
2070	110617755		beta-actin							0.019	-1.62	141; 64; 16/84													0.012	-1.69	141; 64; 16/84										1	0	1	0		1	0	1	0	2		↗	↗
2119	1881572		actin																												0.041	-1.75	132; 7; 2				0	0	0	1		0	0	0	1	1		↗	↗
2226	18565104		Actin 2																												0.011	-2.11	117; 15; 13/51				0	0	0	1		0	0	0	1	1		↗	↗
2243	224074377		ring finger protein 213																												0.02	-2.68	83; 29; 28/65				0	0	0	1		0	0	0	1	1		↗	↗
2303										0.049	-1.6											0.0023	-1.99														1	1	0	0		1	1	0	0	2		↗	↗
2321	1174755		Tropomyosin-2													0.047	-1.62	233; 17; 4																			1	0	0	0		1	0	0	0	1		↗	↗
2325	1174755		Tropomyosin-2													0.046	-1.66	108; 33; 9/33																			1	0	0	0		1	0	0	0	1		↗	↗
2331	GW7IPVU02IPGNS		Contig: Cytochrome c oxidase subunit 2																												0.003	-1.93	58; 100; 2/2				0	0	0	1		0	0	0	1	1		↗	↗
2564	291409949		zinc finger; SWIM-type containing 1																			0.017	1.78	76; 11; 8/52							0.0093	2.35	76; 11; 8/52				0	1	0	1		0	1	0	1	2		↗	↗
2647																						0.033	-1.55														0	1	0	0		0	1	0	0	1		↗	↗
2812																0.033	-1.65					0.0023	-1.65		0.0061	-1.89		0.0099	-1.6		0.00045	-1.8		0.009	-1.79		1	1	2	2		1	1	1	1	4		↗	↗
2849	91095419		similar to AGAP007334-PA; partial																0.016	-2.91	78; 11; 6/50																0	1	0	0		0	1	0	0	1		↗	↗
2865																												0.045	1.55								0	0	1	0		0	0	1	0	1		↗	↗
2932	91095419		similar to AGAP007334-PA; partial				0.034	-1.59	85; 31; 8/72				0.00088	-2.99	85; 31; 8/72										0.00088	-2.74	85; 31; 8/72										1	0	1	0		1	0	1	0	2		↗	↗
2963													0.017	2.11																							1	0	0	0		1	0	0	0	1		↗	↗
3001																															0.0093	-1.93		0.0042	-1.68		0	0	0	2		0	0	0	1	1		↗	↗
3041	113290		Actin																									0.04	-2.11	91; 40; 10/40							0	0	1	0		0	0	1	0	1		↗	↗
3053																																		0.04	-1.86		0	0	0	1		0	0	0	1	1		↗	↗
3060	221117896		similar to predicted protein; partial																															0.0091	-2.49	82; 28; 7/59	0	0	0	1		0	0	0	1	1		↗	↗
3091																												0.032	-1.77	90; 16; 15/55				0.032	-1.96	90; 16; 15/55	0	0	1	1		0	0	1	1	2		↗	↗
3260																																		0.032	1.6	47; 5; 1	0	0	0	1		0	0	0	1	1		↗	↗
3393																															0.034	-2.01					0	0	0	1		0	0	0	1	1		↗	↗
3479	194210104		similar to acyl-Coenzyme A dehydrogenase family. member 10. partial [Hydra magnipapillat							0.021	-1.69	82; 11; 10/50				0.0049	-2.15	82; 11; 10/50							0.013	-1.96	82; 11; 10/50	0.014	-1.5	82; 11; 10/50	0.0031	-1.74	82; 11; 10/50	0.006	-1.94	82; 11; 10/50	2	0	2	2		1	0	1	1	3		↗	↗
3534	221111106		Similar to ATP-dependent DNA helicase PIF1										0.033	-1.89	81; 13; 10/59	0.03	-1.51	81; 13; 10/59																0.047	-1.57	81; 13; 10/59	2	0	0	1		1	0	0	1	2		↗	↗
3548													0.044	-2.22																							1	0	0	0		1	0	0	0	1		↗	↗
3572	1169743		Yolk ferritin																									0.013	-3.07	63; 4; 1							0	0	1	0		0	0	1	0	1		↗	↗
3619	PMF	Metazoaires	similar to barrier-to-autointegration factor	[Monodelphis domestica]																								0.033	-1.53	84; 46; 2/8							0	0	1	0		0	0	1	0	1		↗	↗
3696													0.048	-2.2																							1	0	0	0		1	0	0	0	1		↗	↗
3765										0.044	-1.55		0.0059	-2.21														0.014	-1.74								2	0	1	0		1	0	1	0	2		↗	↗
3829							0.0012	-1.85																													0	0	0	0		0	0	0	0	0		↗	↗
3842										0.012	-1.82																										1	0	0	0		1	0	0	0	1		↗	↗
3887							0.0032	-2.86		0.032	-2.03		0.028	-1.84								0.0025	-2.24		0.049	-2.04		0.048	-1.53		0.041	-1.58					2	1	2	1		1	1	1	1	4		↗	↗
3903													0.026	1.6																							1	0	0	0		1	0	0	0	1		↗	↗
4055																									0.016	-2.95											0	0	1	0		0	0	1	0	1		↗	↗
4241													0.033	1.86																							1	0	0	0		1	0	0	0	1		↗	↗
4570	GW7IPVU02H0DX0		Contig: GW7IPVU02H0DX0				0.042	1.58	58; 100; 1/1																						0.011	1.71	58; 100; 1/1				0	0	0	1		0	0	0	1	1		↗	↗
Nb Protein								17			17			25			20			8			8			14			19			16			19
Nb Up regulated								11			7			7			5			3			3			6			3			6			6
Nb Down Regulated								6			10			18			15			5			5			8			16			10			13
Nb Identified	43
[truncated: 7 more columns]

## Sheet: Versus Water Control
Master No.	M.W.	pI	Score Mascott	MS Coverage	p-value	Protein Identification	Accession Number	Organism	Taxonomy (Phylum, Class)	Identification	Solvent control		Testosterone 0.3 ng/L		Testosterone 1.4 ng/L		Testosterone 6.8 ng/L		Cyproterone acetate 1.1 µg/L		Cyproterone acetate 28.7 µg/L		Tributyltin 19.2 ng Sn/L		Tributyltin 94.2 ng Sn/L		Chlordecone 2.1 µg/L		Chlordecone 19.6 µg/L
											p value	Fold Change	p value	Fold Change	p value	Fold Change	p value	Fold Change	p value	Fold Change	p value	Fold Change	p value	Fold Change	p value	Fold Change	p value	Fold Change	p value	Fold Change
174																					0.028	-1.85
302																									0.006	1.52
387											0.047	-1.97
421																					0.00029	2.35
456																			0.038	-1.63									0.04	-1.73
494											0.045	-2.14
504													0.034	-1.65
510													0.007	-1.85
514	79811	9.3	80	17	0.02	GF20923	gi|194763888	Drosophila ananassae	Arthropoda, Insecta	PMF			0.015	-1.92
518	203575	5.48	77	13	0.039	Myosin heavy chain. fast skeletal muscle. partial	gi|292629382	Danio rerio	Chordata, Actinopterygii	PMF			0.024	-2.02
563															0.026	-2.28
586																											0.038	-1.59
592											0.039	2.15
684											0.048	2.2
732	133246	8.66	87	14	0.0038	hypothetical protein TcasGA2_TC005757	gi|91088617	Tribolium castaneum	Arthropoda, Insecta	PMF							0.016	-2.46
734	94778	6.26	79	22	0.024	A-kinase anchor protein 3 isoform 1	gi|291392697	Oryctolagus cuniculus	Chordata, Mammalia	PMF	0.028	1.94	0.028	2.07
736											0.018	1.7					0.00039	1.78
744																	0.015	-2.06
748	19214	5.37	91	54	0.0016	GA13613	gi|198472675	Drosophila pseudoobscura pseudoobscura	Arthropoda, Insecta	PMF							0.031	-2.09
782													0.039	1.52
793																											0.018	1.5
815																											0.028	2.45
824																	0.014	-2.04							0.0075	-2.56
826															0.045	-1.75	0.02	-1.79							0.011	-1.84
835	33048	7.66	83	46	0.01	Sulfatase modifying factor 2 isoform 2	gi|224076261	Taeniopygia guttata	Chordata, Aves	PMF							0.023	-2.77
844																			0.021	1.6
861	2060	7	60	18	0.042	Contig: Cytochrome c oxidase subunit 1	GW7IPVU02G8789	Albinaria caerulea	Mollusca, Gastropoda	PMF							0.041	-2.45
863																	0.043	1.53
868																	0.032	2.11
882	38105	8.76	87	42	0.0042	Unnamed protein product	gi|47214882	Tetraodon nigroviridis	Chordata, Actinopterygii	PMF							0.024	-2.35
888	155613	6.34	82	21	0.014	Hypothetical protein CBG19638	gi|268563428	Caenorhabditis briggsae	Nematoda, Secernentea	PMF							0.038	-2.19
	2060	7	60	18	0.041	Contig: Cytochrome c oxidase subunit 1	GW7IPVU02G8789	Pulmonata sp.	Mollusca, Gastropoda	PMF
955											0.017	2.21											0.023	2.74
1007															0.023	1.65			0.019	1.66
1012													0.031	1.64
1065																											0.039	4.65
1085																													0.039	-3.56
1143	3508	10.1	59	19	0.047	Contig: Unnamed	GW7IPVU02H7E6U1			PMF															0.041	-1.95
1191																									0.012	1.64
1229											0.044	1.5	0.018	1.98			0.049	2.57			0.031	1.64
1243																							0.038	1.8
1256																									0.016	-1.78
1257																													0.04	-2.35
1265															0.018	-1.92
1266																			0.0044	-1.63			0.034	-1.74	0.01	-1.81
1281																													0.017	-2.8
1352															0.026	-1.95
1366																													0.046	-2.7
1371																									0.018	-1.74
1375	12501	8.27	78	61	0.034	cAMP-dependent protein kinase	gi|204305500	Nasonia longicornis	Mollusca, Gastropoda	PMF					0.026	-2.44
1401											0.01	1.77											0.042	1.77
1434																	0.049	-2.04
1443	196716	9.34	82	23	0.014	nebulin-related-anchoring protein isoform S	gi|117606368	Mus musculus	Chordata, Mammalia	PMF	0.0016	-2.12					0.037	-1.8			0.039	-1.7	0.0018	-2.24	0.018	-1.93
1466	193969	9.29	87	23	0.0037	similar to nebulin-related anchoring protein isoform C isoform 5	gi|73998602	Canis familiaris	Chordata, Mammalia	PMF			0.0063	-2.43	0.015	-2.81			0.018	-2.02
1474	49148	4.91	103	43	9.6e-5	predicted protein (tubulin)	gi|156383445	Nematostella vectensis	Cniadaria, Anthozoa	PMF					0.0014	-2.96
1504													0.0062	1.62
1537													0.026	1.84															0.033	2.12
1579	5046	5.5	68	13	6.1e-3	Contig: Galectin 4-like protein transcript variant	GW7IPVU02IO057	Haliotis discus hannai	Mollusca, Gastropoda	PMF	0.02	1.63
1600											0.0022	1.7
1604	4023	7.6	61	26	0.036	Contig: Unnamed	GW7IPVU02H1NRZ			PMF													0.045	-1.67	0.015	-1.94
1628	144351	6.9	78	21	0.028	Hypothetical protein	gi|118096181	Gallus gallus	Chordata, Aves	PMF	0.031	1.8
1638																			0.012	-1.55
1641													0.047	1.84
1663															0.038	1.77
1684																			0.049	-1.63
1736	136747	7.09	90	22	0.002	GL12416	gi|195157178	Drosophila persimilis	Arthropoda, Insecta	PMF					0.018	-1.77									0.028	-1.67
1746																	0.037	2.43					0.04	2.14
1780																							0.038	2.42
1795																													0.016	2.15
1804															0.0048	-1.75									0.024	-1.53			0.003	-1.87
1815															0.016	-1.66
1816															0.0046	-1.61
1843																							0.017	1.68					0.0071	1.99
1854															0.033	2.52
1855																							0.0082	1.87					0.024	1.72
1898																													0.027	1.78
1916	34285	5.93	77	32	0.037	bc8 orange interacting protein alpha	gi|175376333	Xenopus (Silurana) epitropicalis	Chordata, Amphibia	PMF																	0.031	1.51
1940											0.037	2.22
1949																									0.019	1.59
2029																											0.03	-1.59
2067	42036	5.29	141	64	1.5e-8	Beta-actin	gi|110617755	Mizuhopecten yessoensis	Mollusca, Bivalvia	PMF			0.019	-1.62									0.012	-1.69
2114	42252	5.3	132	7	<0.05	Actin	gi|1881572	Biomphalaria glabrata	Mollusca, Gastropoda	MS-MS																	0.041	-1.75
	16066	6.6	100	20	<0.05	Actin. adductor muscle	GW7IPVU02F1G9T	Placopecten magellanicus	Mollusca, Bivalvia	MS-MS
2146											0.033	1.73
2218	42185	5.36	82	32	0.011	Actin. cytoplasmic	gi|47116422	Biomphalaria pfeifferi	Mollusca, Gastropoda	PMF																	0.011	-2.11
2235	42002	5.3	182	67	1.2e-12	Actin 2	gi|18565104	Crassostrea gigas	Mollusca, Bivalvia	PMF																	0.022	-2.88
	14602	5.2	74	52	1.6e-3	Contig: Actin related protein 1	GW7IPVU02HXDAX	Nasonia vitripennis	Mollusca, Gastropoda	PMF
2294	42310	5.16	84	25	0.0078	Skeletal muscle actin 8	gi|207298839	Homarus americanus	Arthropoda, Malacostraca	PMF											0.0023	-1.99
2310	32663	4.58	193	48	<0.05	Tropomyosin-2	gi|1174755	Biomphalaria glabrata	Mollusca, Gastropoda	MS-MS							0.047	-1.62
2314																	0.05	-1.63
2320																											0.0029	-1.91
2507																					0.012	-1.84
2552																					0.021	1.69					0.04	2.15
2572																	0.041	2.08							0.016	1.54
2635																					0.033	-1.55
2713																	0.024	-1.98
2728																					0.03	1.87
2731															0.0085	-1.5
2746													0.019	-1.63
2807																					0.0029	-1.6	0.013	-1.82	0.016	-1.52	0.00022	-1.85	0.018	-1.74
2821													0.047	3.66			0.03	2					0.05	1.52	0.048	1.56
2839																													0.033	-1.95
2844	49769	5.8	78	26	0.027	Similar to AGAP007334-PA. Partial	gi|91095419	Tribolium castaneum	Arthropoda, Insecta	PMF									0.016	-2.91
2860																									0.045	1.55
2927	49769	5.8	85	31	0.0065	Similar to AGAP007334-PA. partial	gi|91095419	Tribolium castaneum	Arthropoda, Insecta	PMF					0.024	-2.61							0.033	-2.39
2958															0.017	2.11
2996																											0.0084	-1.96	0.0042	-1.68
3036	42081	5.3	91	40	0.0016	Actin. muscle	gi|113290	Aplysia californica	Mollusca, Gastropoda	PMF															0.033	-2.12
3048																													0.04	-1.86
3055																													0.0091	-2.49
3086																									0.032	-1.77			0.032	-1.96
3177																					0.025	1.84
3190																									0.031	1.69
3255	18856	4.6	47	5	<0.05	Ovipostatin	gi|283137716	Lymnaea stagnalis	Mollusca, Gastropoda	MS-MS																			0.032	1.6
3388																											0.043	-5.32
3474	60625	10.81	82	23	0.013	similar to zinc finger protein 775	gi|194210104	Equus caballus	Chordata, Mammalia	PMF			0.032	-1.74			0.0049	-2.15					0.013	-1.96	0.014	-1.5	0.0031	-1.74	0.006	-1.94
3529	80576	6.75	81	14	0.015	similar to ATP-dependent DNA helicase PIF1	gi|221111106	Hydra magnipapillata	Cnidaria, Hydrozoa	PMF					0.033	-1.89	0.03	-1.51											0.047	-1.57
	2435	5.4	73	32	2.2e-3	Contig: Unnamed	GW7IPVU02HXBVQ			PMF
3543															0.044	-2.22
3567	27606	5.42	45	10	<0.05	Yolk Ferritin	gi|1169743	Lymnaea stagnalis	Mollusca, Gastropoda	MS-MS															0.013	-3.07
	12457	5.2	24	13	<0.05	Contig: Yolk Ferritin	GW7IPVU02F8ZI0	Lymnaea stagnalis	Mollusca, Gastropoda	MS-MS
3614																									0.033	-1.53
3738																	0.032	-1.69					0.043	-2			0.038	-1.56
3757													0.044	-1.53	0.0059	-2.21									0.014	-1.74
3834													0.012	-1.82
3879											0.0032	-2.86	0.032	-2.03	0.028	-1.84					0.0025	-2.24	0.049	-2.04	0.048	-1.53	0.041	-1.58
3895															0.026	1.6
3911																							0.047	2.01
4047											0.028	-1.56											0.019	-3.2
4233															0.033	1.86
4562	144351	6.9	84	18	0.0086	hypothetical protein : kalirin-like	gi|118096181	Gallus gallus	Arthropoda, Insecta	PMF	0.042	1.58															0.011	1.71

## Sheet: Versus Solvent Control
Master No.	M.W.	pI	Score Mascott	MS Coverage	p-value	Protein Identification	Accession Number	Organism	Taxonomy (Phylum, Class)	Identification	Water control		Testosterone 0.3 ng/L		Testosterone 1.4 ng/L		Testosterone 6.8 ng/L		Cyproterone acetate 1.1 µg/L		Cyproterone acetate 28.7 µg/L		Tributyltin 19.2 ng Sn/L		Tributyltin 94.2 ng Sn/L		Chlordecone 2.1 µg/L		Chlordecone 19.6 µg/L
											p value	Fold Change	p value	Fold Change	p value	Fold Change	p value	Fold Change	p value	Fold Change	p value	Fold Change	p value	Fold Change	p value	Fold Change	p value	Fold Change	p value	Fold Change
387											0.047	1.97			0.044	2.1
437																											0.039	1.7
483																	0.027	-1.9											0.033	-1.74
494											0.045	2.14																	0.01	2.08
504													0.025	-1.9							0.049	-1.74
514	79811	9.3	80	17	0.02	GF20923	gi|194763888	Drosophila ananassae	Arthropoda, Insecta	PMF			0.0096	-2.14
554																					0.047	-1.68
587																	0.019	-2.06							0.044	-1.9	0.017	-2.67
592											0.039	-2.15			0.024	-2.05	0.038	-2.14							0.027	-2.42	0.0085	-2.73
641													0.033	-1.54
647																											0.0033	-1.64
648																											0.019	-1.85
670																			0.015	-1.73
684											0.048	-2.2									0.034	-2.56							0.017	-2
693																			0.029	-1.57					0.037	-1.66	0.033	-1.86	0.0073	-2.01
734	94778	6.26	79	22	0.024	A-kinase anchor protein 3 isoform 1	gi|291392697	Oryctolagus cuniculus	Chordata, Mammalia	PMF	0.028	-1.94
736											0.018	-1.7
737																			0.043	-1.76					0.043	-1.63			0.019	-1.85
742																			0.0062	-2.01			0.009	-1.57	0.0044	-1.5
749																			0.024	-2.15									0.027	-1.69
789																	0.023	-2.19
809																			0.025	-1.56
822															0.018	1.75					0.0042	2.3					0.0034	2.12
855															0.044	-2.8
856																			0.032	-1.81
862																			0.031	-1.82					0.023	-1.77
884																			0.047	1.6
905																			0.0092	1.56
905																					0.02	1.58
910																													0.0079	-1.89
955											0.017	-2.21
996																											0.033	1.88
1021																													0.0038	2.24
1050	73710	4.8	146	5	<0.05	78 kDa glucose-regulated protein	gi|3023914	Aplysia californica	Mollusca, Gastropoda	MS-MS													0.019	-2.21
1134													0.028	-1.85									0.024	-1.58
1144																													0.049	-1.81
1162																							0.031	-1.88
1163	200851	6.34	78	17	0.031	GI21295	gi|195124758	Drosophila mojavensis	Arthropoda, Insecta	PMF													0.036	-1.56
1225	238561	5.49	90	16	0.0019	Nuclear mitotic apparatus protein 1	gi|119907521	Bos taurus	Chordata, Mammalia	PMF															0.023	-1.56
1229											0.044	-1.5
1286																									0.014	1.82
1320																			0.016	-1.61
1321																			0.016	-1.53
1357																											0.0075	-1.75
1358													0.035	-1.51											0.027	-1.55
1366																													0.01	-1.86
1401											0.01	-1.77									0.025	-1.63
1411	51678	5.22	95	31	0.00061	Retrograde protein of 51 kDa	gi|74912853	Lymnaea stagnalis	Mollusca, Gastropoda	PMF																			0.024	1.74
1443	196716	9.34	82	23	0.014	Nebulin-related-anchoring protein isoform S	gi|117606368	Mus musculus	Chordata, Mammalia	PMF	0.0016	2.12
1579	5046	5.5	68	13	6.1e-3	Contig: Galectin 4-like protein transcript variant	GW7IPVU02IO057	Haliotis discus hannai	Mollusca, Gastropoda	PMF	0.02	-1.63											0.027	-1.61	0.0078	-1.91			0.027	-1.79
1597															0.0024	-1.58					0.015	-1.69			0.025	-1.65	0.0042	-1.56
1600											0.0022	-1.7			0.014	-1.74			0.013	-2.17	0.017	-1.94	0.021	-1.95	0.0022	-2.47	0.0016	-2.07	0.0034	-2.18
1605	623091	5.28	77	9	0.037	Microtubule-actin crosslinking factor 1 isoform 2	gi|194207658	Equus caballus	Chordata, Mammalia	PMF															0.023	-1.75
1613																											0.014	1.59
1621	27926	7.68	86	58	0.0051	Similar to mitochondrial ferritin	gi|109078314	Macaca mulatta	Chordata, Mammalia	PMF					0.0029	-1.52							0.0071	-1.6	0.014	-1.67
1627	108020	5.32	76	20	0.043	GF13819	gi|194758182	Drosophila ananassae	Arthropoda, Insecta	PMF															0.0077	-2.39			0.03	-2.1
	2576	7.1	21	40	<0.05	Contig: Unnamed	GW7IPVU02FY4MI			MS-MS
1628	144351	6.9	78	21	0.028	Hypothetical protein	gi|118096181	Gallus gallus	Chordata, Aves	PMF	0.031	-1.8			0.0084	-1.84	0.026	-1.68	0.043	-1.66			0.016	-1.7	0.015	-1.83	0.0075	-1.56	0.025	-1.59
1640															0.016	-1.73			0.043	-1.67
1700																									0.045	1.55
1723													0.033	2.24			0.033	2.19							0.043	2.19
1725															0.0084	-1.7							0.00068	-1.76	0.017	-1.86
1745																													0.021	1.52
1755																											0.018	1.76
1784																									0.015	-1.63
1830																									0.047	-1.66
1854															0.023	2.32
1898																													0.016	1.61
1925	164080	7.35	84	12	0.0078	HFM1. ATP-dependent DNA helicase homolog	gi|194035752	Sus scrofa	Chordata, Mammalia	PMF			0.0055	-1.59	0.031	-1.53
1940											0.037	-2.22
1991	42081	5.3	91	41	<0.05	Actin. muscle	gi|113290	Aplysia californica	Mollusca, Gastropoda	MS-MS																	0.014	-1.77
	8125	9.9	34	18	<0.05	Contig: Actin CyI. cytoplasmic	GW7IPVU02F2ZX3	Crassostrea gigas	Mollusca, Bivalvia	MS-MS
2000																									0.043	-1.55			0.0079	-1.61
2017																											0.037	-1.54
2029																											0.016	-2	0.029	-1.83
2052																											0.034	-2.04
2089	15152	5.3	59	14	0.05	Contig: Alanine aminotransferase 2	GW7IPVU02IYGTU	Crassostrea gigas	Mollusca, Bivalvia	PMF																			0.034	2.04
2093																			0.013	-1.68	0.024	-1.67
2097	4022	4.6	65	23	0.012	Contig: Unnamed	GW7IPVU02HZ1T8			PMF									0.03	-1.52
2106	42002	5.3	154	52	0.00000000077	Actin 2	gi|18565104	Crassostrea gigas	Mollusca, Bivalvia	PMF																	0.0083	-1.65
	8125	9.9	21	18	<0.05	Contig: Actin CyI. cytoplasmic	GW7IPVU02F2ZX3	Crassostrea gigas	Mollusca, Bivalvia	MS-MS
2109																					0.045	-1.84			0.02	-1.59	0.033	-2.25
2114	42252	5.3	132	7	<0.05	Actin	gi|1881572	Biomphalaria glabrata	Mollusca, Gastropoda	MS-MS			0.071	-1.53			0.035	-1.91			0.039	-1.5					0.00096	-2.26	0.0035	-1.87
	16066	6.6	100	20	<0.05	Contig: Actin. adductor muscle	GW7IPVU02F1G9T	Placopecten magellanicus	Mollusca, Bivalvia	MS-MS
2123	42164	5.4	245	14	<0.05	Actin	gi|483321	Aplysia californica	Mollusca, Gastropoda	MS-MS							0.047	-1.98			0.031	-1.61					0.0013	-2.54	0.0069	-1.98
	16066	6.6	164	28	<0.05	Contig: Actin. adductor muscle	GW7IPVU02F1G9T	Placopecten magellanicus	Mollusca, Bivalvia	MS-MS
2129	130330	5.9	82	14	0.012	Dynein. axonemal. heavy chain 17	gi|157786890	Rattus norvegicus	Chordata, Mammalia	PMF							0.026	-1.7	0.0022	-1.7			0.0038	-1.57	0.0084	-1.59	0.00011	-1.85
2141 (Mixture)	51678	5.22	105	40	6.1e-5	Retrograde protein of 51 kDa	gi|74912853	Lymnaea stagnalis	Mollusca, Gastropoda	PMF																	0.0026	-1.76
	41950	5.1	85	0.0004	0.0061	Actin	gi|14010639	Heliothis virescens	Arthropoda, Insecta	PMF
2144																													0.026	-1.7
2146											0.033	-1.73	0.041	-1.53			0.03	-1.9	0.045	-1.66	0.027	-1.61
2150	42164	5.22	231	11	<0.05	Actin	gi|483321	Aplysia californica	Mollusca, Gastropoda	MS-MS							0.034	-1.65									0.041	-1.5
	16066	6.6	140	20	<0.05	Contig: Actin. adductor muscle	GW7IPVU02F1G9T	Placopecten magellanicus	Mollusca, Bivalvia	MS-MS
2154	51678	5.22	141	37	1.5e-8	Retrograde protein of 51 kDa	gi|74912853	Lymnaea stagnalis	Mollusca, Gastropoda	PMF							0.017	-1.92	0.03	-1.62			0.037	-1.67			0.0026	-1.77
2158	42081	5.3	200	15	<0.05	Actin. muscle	gi|113290	Aplysia californica	Mollusca, Gastropoda	MS-MS							0.03	-2									0.00078	-2.2	0.0074	-1.75
	16405	4.6	82	11	<0.05	Contig: Actin. cytoplasmic	GW7IPVU02F1J4U1	Biomphalaria obstructa	Mollusca, Gastropoda	MS-MS
2174	42002	5.3	268	20	<0.05	Actin 2	gi|18565104	Crassostrea gigas	Mollusca, Bivalvia	MS-MS							0.045	-1.59
	16066	6.6	63	7	<0.05	Contig: Actin. adductor muscle	GW7IPVU02F1G9T	Placopecten magellanicus	Mollusca, Bivalvia	MS-MS							0.045	-1.59
2201																							0.00041	-1.77
2218	42185	5.36	82	32	0.011	Actin. cytoplasmic	gi|47116422	Biomphalaria pfeifferi	Mollusca, Gastropoda	PMF											0.039	-1.55					0.0099	-2.03
2219	42002	5.3	75	49	0.05	Actin 2	gi|18565104	Crassostrea gigas	Mollusca, Bivalvia	PMF																	0.025	-1.94
	8485	12.7	19	22	<0.05	Contig: cell division protease FtsH	GW7IPVU02HYJQF	Thermacetogenium phaeum	Firmcutes, Clostridia	MS-MS
2220	42147	5.3	92	22	0.05	Actin-5	gi|728796	Limulus polyphemus	Arthropoda, Merostomata	PMF																	0.0093	-2.14	0.012	-1.71
2235	42002	5.3	182	67	1.2e-12	Actin 2	gi|18565104	Crassostrea gigas	Mollusca, Bivalvia	PMF																	0.0075	-3.42
	14602	5.2	74	52	1.6e-3	Contig: Actin related protein 1	GW7IPVU02HXDAX	Nasonia vitripennis	Mollusca, Gastropoda	PMF
2264																													0.025	-1.51
2266																					0.02	1.77			0.041	1.54
2294	42310	5.16	84	25	0.0078	skeletal muscle actin 8	gi|207298839	Homarus americanus	Arthropoda, Malacostraca	PMF											0.043	-2.06
2298	39305	7.12	125	6	<0.05	Arginine kinase	gi|3183057	Liolophura japonica	Mollusca, Polyplacophora	MS-MS																	0.024	-1.68	0.023	-1.77
2303	46257	7.59	81	19	0.015	hypothetical protein TRIADDRAFT_60255	gi|196012682	Trichoplax adhaerens	Placozoa, Tricoplacia	PMF																	0.05	-1.71	0.012	-2
2310	32663	4.58	193	48	<0.05	Tropomyosin-2	gi|1174755	Biomphalaria glabrata	Mollusca, Gastropoda	MS-MS							0.0053	-1.94											0.02	-1.64
2333																													0.044	2.85
2393	32663	4.58	170	48	<0.05	Tropomyosin-2	gi|1174755	Biomphalaria glabrata	Mollusca, Gastropoda	MS-MS							0.0083	-1.79									0.034	-1.74	0.0086	-1.6
2461																	0.019	-1.93
2506	32663	4.58	119	11	<0.05	Tropomyosin-2	gi|1174755	Biomphalaria glabrata	Mollusca, Gastropoda	MS-MS							0.012	-1.82											0.035	-1.6
2604																	0.013	-1.74
2613																							0.0089	1.65					0.0026	2.33
2638																					0.022	1.81
2665															0.045	1.68
2666															0.037	1.78			0.014	1.84	0.0087	1.8
2697																													0.0001	-1.6
2731															0.0022	-1.87			0.0079	-1.67			0.022	-1.65
2740																											0.044	1.59
2820															0.023	1.91									0.043	1.66
2857																											0.0097	-1.87
2996																											0.004	-2.1	0.00093	-1.79
3011													0.019	-1.56
3065																									0.00057	-1.53	0.011	-1.68
3086																									0.036	-1.97			0.028	-2.17
3141													0.015	-1.5
3142																													0.022	-2.06
3190																									0.00077	1.89
3193																													0.0076	-1.52
3232																	0.035	1.78
3235													0.047	1.95													0.024	2.33
3313															0.012	-1.67							0.0054	-2	0.023	-1.83
3332															0.037	-1.8	0.0085	-1.67
3374																													0.024	-2.18
3383																					0.0053	-1.98
3383																													0.015	-2.32
3404																	0.049	1.73
3493																													0.0077	1.74
3503																			0.038	-1.57
3511																													0.0087	2.21
3567	27606	5.42	45	10	<0.05	Yolk Ferritin	gi|1169743	Lymnaea stagnalis	Mollusca, Gastropoda	MS-MS															0.0011	-2.09
	12457	5.2	24	13	<0.05	Contig: Yolk Ferritin	GW7IPVU02F8ZI0	Lymnaea stagnalis	Mollusca, Gastropoda	MS-MS
3614																					0.015	-1.66			0.006	-1.96			0.0095	-1.63
3769	42530	6.57	76	24	0.054	GE10781	gi|195504707	Drosophila yakuba	Arthropoda, Insecta	PMF																			0.049	-1.58
3815	287900	6.04	79	5	0.026	Similar to zinc finger; FYVE domain containing 26	gi|194038461	Sus scrofa	Chordata, Mammalia	PMF							0.0046	-1.72									0.013	-1.62
3826																													0.048	1.66
3879											0.0032	2.86													0.044	1.87	0.041	1.81
3881																													0.046	1.74
3920															0.031	2.01
4047											0.028	1.56											0.0033	-2.05
4103																											0.0069	-1.64
4334																	0.016	-1.82									0.021	-1.76
4396																											0.0066	-1.67
4562	144351	6.9	84	18	0.0086	hypothetical protein : kalirin-like	gi|118096181	Gallus gallus	Arthropoda, Insecta	PMF	0.042	-1.58
4572	28835	9.05	80	44	0.021	WNT16	gi|284157247	Capitella teleta	Annelida, Polychaeta	PMF					0.026	-1.68									0.045	-1.57
4576	99375	9.47	83	20	0.009	PIWI	gi|157116679	Aedes aegypti	Arthropoda, Insecta	PMF									0.015	1.91					0.023	1.78			0.013	1.89
